# Supplementary material for: Altered task induced functional brain networks and small-world properties in autism
Source: Front Psychiatry. 2023 Jan 19;13:1039820. doi: 10.3389/fpsyt.2022.1039820 (PMC9893112; doi:10.3389/fpsyt.2022.1039820)
Supplement: Supplementary file 2 [file Table_1.xlsx]

## Sheet: Sheet1
Accuracy
	df	F	p	ES
Between-subjects
Group	1,33	3.00518	0.0923344	0.0835
TEA Map Search 1	1,33	1.64671	0.208346	0.0475
TEA Map Search 2	1,33	1.40298	0.244686	0.0408
Within-Subjects
Valence	1,33	0.155776	0.695615	0.0047
Group*Valence	1,33	3.77866	0.0604777	0.1027
Valence*TEA Map Search 1	1,33	0.0618108	0.805197	0.0019
Valence*TEA Map Search 2	1,33	0.0694498	0.793778	0.0021
CC Values
	Theta				Alpha				Beta				Gamma				Lower Beta				Mid Beta				Upper Beta
	df	F	p	ES	df	F	p	ES	df	F	p	ES	df	F	p	ES	df	F	p	ES	df	F	p	ES	df	F	p	ES
Between-subjects
Group	1,33	1.46534	0.234682	0.0425162	1,33	0.432632	0.515263	0.0129404	1,33	0.239383	0.627889	0.00720178	1,33	0.000119466	0.991345	3.62018e-06	1,33	0.260139	0.61342	0.00782133	1,33	0.00437038	0.94769	0.000132418	1,33	1.10368	0.301093	0.0323624
TEA Map Search 1	1,33	0.172791	0.680334	0.00520881	1,33	0.0114494	0.915435	0.000346832	1,33	0.0198099	0.888925	0.00059994	1,33	0.764988	0.388093	0.0226563	1,33	0.136332	0.714313	0.00411429	1,33	0.00367231	0.952044	0.00011127	1,33	2.02566	0.164047	0.0578337
TEA Map Search 2	1,33	0.000640638	0.979959	1.94129e-05	1,33	0.2907	0.593391	0.00873217	1,33	0.113275	0.738577	0.00342084	1,33	2.11215	0.155578	0.0601545	1,33	0.00299579	0.956681	9.07731e-05	1,33	0.228758	0.6356	0.00688434	1,33	4.61188	0.03919	0.122618
Within-subjects
Valence	1,33	0.00828964	0.928005	0.000251138	1,33	7.52918	0.00974035	0.185772	1,33	4.21672	0.0480223	0.113302	1,33	0.817686	0.372412	0.0241792	1,33	6.30655	0.017104	0.160445	1,33	0.00306703	0.956169	9.29317e-05	1,33	0.543449	0.466216	0.0162014
Time Window	3,99	1.61246	0.191323	0.0465861	2.8213, 93.1040	1.44449	0.236371	0.0419367	3,99	0.226957	0.877441	0.00683052	3,99	1.0825	0.360165	0.0317612	3,99	1.17845	0.321917	0.0344794	2.8439, 93.8489	0.12606	0.937733	0.00380546	2.7384, 90.3686	0.178556	0.895978	0.00538167
Group*Valence	1,33	0.536117	0.469215	0.0159863	1,33	7.40469	0.0103031	0.183263	1,33	0.000126297	0.991101	3.82717e-06	1,33	1.25828	0.270073	0.0367293	1,33	3.61257	0.066109	0.0986703	1,33	3.21884	0.0819625	0.0888719	1,33	6.17951	0.0181627	0.157723
Group*Time Window	3,99	0.973829	0.408313	0.0286641	2.8213, 93.1040	2.0713	0.11307	0.0590597	3,99	0.104354	0.957348	0.00315226	3,99	2.1031	0.104672	0.0599122	3,99	0.194974	0.899599	0.00587361	2.8439, 93.8489	2.99677	0.0371409	0.0832511	2.7384, 90.3686	0.722087	0.529468	0.0214129
Valence*Time Window	3,99	1.17316	0.323927	0.0343298	3,99	0.111779	0.953033	0.00337581	2.1865, 72.1534	0.693217	0.515535	0.0205744	2.1652, 71.4515	0.125304	0.896715	0.00378272	3,99	2.76812	0.0457188	0.0773906	3,99	1.96613	0.123995	0.0562295	3,99	0.0661918	0.97769	0.0020018
Valence*TEA Map Search 1	1,33	0.00941384	0.923293	0.000285187	1,33	1.55352	0.221393	0.0449597	1,33	10.5434	0.0026779	0.242135	1,33	0.157127	0.694367	0.00473886	1,33	4.84588	0.0348138	0.128043	1,33	9.2142	0.0046608	0.218273	1,33	0.282928	0.598352	0.00850069
Valence*TEA Map Search 2	1,33	0.0251857	0.874873	0.00076262	1,33	0.168476	0.684123	0.00507941	1,33	5.48387	0.0253788	0.142498	1,33	1.89818	0.177555	0.0543918	1,33	2.91703	0.0970415	0.0812158	1,33	10.3026	0.00295588	0.23792	1,33	1.03327	0.316788	0.0303605
Time Window*TEA Map Search 1	3,99	0.966623	0.411696	0.028458	2.8213, 93.1040	1.23714	0.300326	0.0361344	3,99	0.277861	0.841255	0.00834971	3,99	2.51106	0.0630208	0.0707121	3,99	0.233274	0.873001	0.00701928	2.8439, 93.8489	1.04373	0.374531	0.0306584	2.7384, 90.3686	0.150846	0.915602	0.00455028
Time Window*TEA Map Search 2	3,99	1.0405	0.378148	0.0305665	2.8213, 93.1040	1.73596	0.168068	0.0499758	3,99	0.0826046	0.96936	0.00249692	3,99	1.35603	0.26074	0.03947	3,99	0.217911	0.883767	0.00656004	2.8439, 93.8489	0.973861	0.405169	0.028665	2.7384, 90.3686	0.246009	0.846958	0.00739966
Valence*Time Window*Group	3,99	0.123746	0.945882	0.00373587	3,99	1.1968	0.315034	0.0349975	2.1865, 72.1534	0.622196	0.553488	0.0185055	2.1652, 71.4515	0.586381	0.572045	0.0174589	3,99	1.46856	0.227768	0.0426057	3,99	3.96421	0.0102722	0.107244	3,99	0.161799	0.921816	0.00487907
Valence*Time Window*TEA Map Search 1	3,99	0.686335	0.56248	0.0203743	3,99	0.201055	0.895434	0.00605567	2.1865, 72.1534	0.795634	0.465207	0.0235425	2.1652, 71.4515	0.291251	0.765315	0.00874858	3,99	1.98336	0.121385	0.0566943	3,99	3.04708	0.0322587	0.0845306	3,99	1.42569	0.239839	0.0414135
Valence*Time Window*TEA Map Search 2	3,99	0.645097	0.587856	0.0191736	3,99	0.122257	0.946784	0.00369107	2.1865, 72.1534	0.868996	0.432143	0.0256576	2.1652, 71.4515	0.324894	0.740637	0.00974928	3,99	0.853932	0.467765	0.025224	3,99	1.55038	0.206309	0.044873	3,99	2.54534	0.060383	0.0716082
CPL Values
	Theta				Alpa				Beta				Gamma				Lower Beta				Mid Beta				Upper Beta
	df	F	p	ES	df	F	p	ES	df	F	p	ES	df	F	p	ES	df	F	p	ES	df	F	p	ES	df	F	p	ES
Between-subjects
Group	1,33	8.66369	0.00590313	0.207943	1,33	2.45901	0.126393	0.069348	1,33	1.03922	0.315419	0.03053	1,33	0.199331	0.658177	0.00600407	1,33	3.1351	0.0858616	0.0867606	1,33	0.722186	0.401552	0.0214157	1,33	0.0564012	0.813746	0.00170621
TEA Map Search 1	1,33	0.191266	0.664714	0.00576255	1,33	0.0289765	0.865873	0.000877304	1,33	0.056498	0.813589	0.00170914	1,33	1.15643	0.290008	0.0338568	1,33	0.699729	0.408892	0.0207636	1,33	1.01007	0.322199	0.0296992	1,33	1.88869	0.178612	0.0541348
TEA Map Search 2	1,33	0.0472437	0.829269	0.00142958	1,33	0.0345564	0.853666	0.00104607	1,33	2.54253e-05	0.996007	7.70463e-07	1,33	0.207363	0.651825	0.00624447	1,33	1.445	0.237887	0.041951	1,33	0.509094	0.480547	0.0151927	1,33	0.854555	0.361978	0.025242
Within-subjects
Valence	1,33	0.223084	0.639809	0.00671473	1,33	0.00161794	0.968157	4.9026e-05	1,33	0.671906	0.418269	0.0199545	1,33	0.0865182	0.770493	0.00261491	1,33	0.158192	0.693388	0.00477082	1,33	0.1319	0.718787	0.00398105	1, 33	1.77533	0.191852	0.0510514
Time Window	3,99	1.02044	0.387014	0.0299948	3,99	1.1455	0.334619	0.0335476	2.914, 96.147	0.471877	0.697056	0.0140977	3,99	0.212853	0.887285	0.00640877	3,99	1.47051	0.227233	0.0426599	3,99	1.05114	0.373519	0.0308694	3, 99	2.10861	0.107065	0.0600596
Group*Valence	1,33	0.529108	0.472112	0.0157806	1,33	0.537871	0.468495	0.0160377	1,33	0.0181467	0.89366	0.000549597	1,33	0.0552402	0.815636	0.00167115	1,33	1.37172	0.249905	0.0399083	1,33	0.1319	0.718787	0.0275267	1, 33	3.59183	0.0668525	0.0981593
Group*Time Window	3,99	1.89801	0.134859	0.0543874	3,99	0.0957773	0.962203	0.00289394	2.914, 96.147	0.710717	0.544018	0.0210828	3,99	0.687029	0.56206	0.0203945	3,99	1.87775	0.138266	0.053838	3,99	1.73408	0.164931	0.0499246	2.868,94.634	0.525097	0.657985	0.0156628
Valence*Time Window	3,99	1.45099	0.232644	0.0421174	2.7666, 91.2994	0.372732	0.756725	0.0111688	2.233, 73.704	1.36139	0.263072	0.0396196	3,99	2.82561	0.042549	0.0788712	3,99	1.25763	0.29317	0.0367109	3,99	0.262144	0.852511	0.00788116	3, 99	0.399693	0.753517	0.011967
Valence*TEA Map Search 1	1,33	0.623041	0.435554	0.0185302	1,33	0.00990044	0.921343	0.000299923	1,33	0.987768	0.327521	0.0290625	1,33	0.209497	0.650162	0.00630833	1,33	0.880546	0.35487	0.0259897	1,33	0.1319	0.718787	0.000153408	1, 33	0.0332058	0.856521	0.00100522
Valence*TEA Map Search 2	1,33	1.05351	0.312165	0.030937	1,33	0.0297125	0.864197	0.00089957	1,33	0.437512	0.512918	0.0290625	1,33	0.0224517	0.881804	0.000679893	1,33	1.06266	0.310105	0.0311973	1,33	0.1319	0.718787	0.00308728	1, 33	0.555562	0.46133	0.0165565
Time Window*TEA Map Search 1	3,99	0.430976	0.731268	0.0128915	3,99	0.890414	0.448952	0.0262733	2.914, 96.147	0.964152	0.411082	0.0283874	3,99	0.768086	0.514577	0.0227459	3,99	0.231468	0.874272	0.00696532	3,99	0.686944	0.562111	0.020392	2.868,94.634	2.29169	0.0859122	0.0649357
Time Window*TEA Map Search 2	3,99	0.363662	0.779375	0.0108999	3,99	2.2357	0.0887938	0.0634499	2.914, 96.147	0.632046	0.59158	0.018793	3,99	0.813701	0.489257	0.0240642	3,99	2.06865	0.109236	0.0589885	3,99	0.701794	0.553175	0.0208237	2.868,94.634	1.35711	0.26128	0.0395001
Valence*Time Window*Group	3,99	2.11646	0.102954	0.0602698	2.7666, 91.2994	0.785751	0.495752	0.0232569	2.233, 73.704	1.00335	0.378725	0.0295074	3,99	3.31842	0.0229801	0.0913702	3,99	0.603811	0.614049	0.0179685	3,99	0.30884	0.818945	0.00927202	3, 99	0.0796385	0.970917	0.00240748
Valence*Time Window*TEA Map Search 1	3,99	0.831477	0.479664	0.024577	2.7666, 91.2994	0.478541	0.682754	0.014294	2.233, 73.704	0.49586	0.631585	0.0148036	3,99	2.57423	0.0582444	0.0723623	3,99	2.07431	0.108472	0.0591405	3,99	0.97835	0.406204	0.0287933	3, 99	0.775091	0.510623	0.0229486
Valence*Time Window*TEA Map Search 2	3,99	0.0494315	0.985379	0.00149568	2.7666, 91.2994	0.574549	0.619523	0.0171126	2.233, 73.704	0.207334	0.836181	0.00624361	3,99	1.44602	0.23404	0.0419794	3,99	1.31221	0.274749	0.0382431	3,99	1.21193	0.30946	0.0354243	3, 99	1.25364	0.294559	0.0365988
